# Supplementary material for: The Impact of Pain on Functionality, Postural Control and Fall Risk in Woman Aged 45 to 64 Years Old
Source: Geriatrics (Basel). 2022 Jan 1;7(1):10. doi: 10.3390/geriatrics7010010 (PMC8788291; doi:10.3390/geriatrics7010010)
Supplement: Supplementary file 1 [file geriatrics-07-00010-s001.zip]

Archive with 1 entries (1 files):
- geriatrics-1532741-supplementary.pdf
